# Supplementary material for: An extended case study on the phenomenology of sequence-space synesthesia
Source: Front Hum Neurosci. 2014 Jul 3;8:433. doi: 10.3389/fnhum.2014.00433 (PMC4080762; doi:10.3389/fnhum.2014.00433)
Supplement: Supplementary file 1 [file Presentation1.ZIP]

Archive with 3 entries (3 files):
- legends Supp Mat.pdf
- Supp Mat 1.ZIP
- Supp Mat 2.ZIP
